# Supplementary material for: A comparison of population viability measures
Source: Ecol Evol. 2023 Jan 24;13(1):e9752. doi: 10.1002/ece3.9752 (PMC9873871; doi:10.1002/ece3.9752)
Supplement: Supplementary file 1 — Appendix S1 [file ECE3-13-e9752-s001.zip]

Archive with 2 entries (2 files):
- ECE3_9752_S1.tar
- ECE3_9752_S1.tar.xz
