# Supplementary material for: A comparison of population viability measures
Source: Ecol Evol. 2023 Jan 24;13(1):e9752. doi: 10.1002/ece3.9752 (PMC9873871; doi:10.1002/ece3.9752)
Supplement: Supplementary file 3 — Appendix S3 [file ECE3-13-e9752-s003.zip]

Archive with 3 entries (3 files):
- 01_Assessment_of_ RangeShifter_data.R
- 02_PVA_measure_evaluation.R
- 03_RangeShifter_parameters_affect_correlations_between_viability_measures.R
