# Supplementary material for: A comparison of population viability measures
Source: Ecol Evol. 2023 Jan 24;13(1):e9752. doi: 10.1002/ece3.9752 (PMC9873871; doi:10.1002/ece3.9752)
Supplement: Supplementary file 3 — Appendix S3 [file ECE3-13-e9752-s003.zip › 01_Assessment_of_ RangeShifter_data.R]

##------------------------------------------------------------------------------
## Assessment of RangeShifter-Output Files to compute viability measures
##------------------------------------------------------------------------------
# rm(list=ls())	

## SETTINGS:
##----------------------------------------------------------------------------------------------------------------
setwd("/path/to/file/RS_Output_Lucas_species") # file directory

maxYear <- 100						           # maximum number of years modeled (even if some some scenarios never reach it)
maxRep <- 100						             # number of simulation runs /scenario repetitions
evaluation.years <- c(24,49,74,99)	 # years for which viability values will be calculated that time a specified time window
Nthreshold <- c(0.1, 0.05, 0.01)		 # Population size thresholds for the calculations of variuous measures in percentage of the initial population size (or K?)
min.Tm.years <- 5					           # minimum number of years in the regression to calculate Tm


## Setup the data pipeline
##----------------------------------------------------------------------------------------------------------------
files <- list.files(getwd(), recursive=TRUE)
files <- files[ grepl("Range", files)]
lf <- length(files)						# saves the length of files; i.e. the number of analysed scenarios

## Create an empty data frame for the results of all scenarios:
results.column.names <-  c("Scenario"
        ,paste("Ne_", evaluation.years + 1, sep="")		# Ne for all specified years
        ,paste("Ny_", evaluation.years + 1, sep="")		# Ne for all specified years
        , "Tm"						# Intrinsic mean time to extinction (Grimm and Wissel)
        , paste("P0_", evaluation.years + 1, sep="")
        , paste("EMP_", evaluation.years + 1, sep="")	# Expected minimum population size
        , apply(expand.grid(evaluation.years+1, Nthreshold),1, function(x){paste("RoD_y",x[1],"_N",x[2], sep="")} ) 	# Risk of Decline (RoD)
        , apply(expand.grid(evaluation.years+1, Nthreshold),1, function(x){paste("PQE_y",x[1],"_N",x[2], sep="")} ) 	# Probability of quasi extinction (PQE)
        , "r"						# growth rate
        , "Tr"						# extrapolated mean time to extinction
        )
results <- data.frame(matrix(nrow=lf, ncol=length(results.column.names) ))
colnames(results) <- results.column.names
# mind that the order of the file names does NOT match!
#   results$Scenario <- 1:lf
ayoe <- data.frame(matrix(ncol = lf, nrow = maxRep))		# all (scenarios') years of extinction 
MeanPopSize <- data.frame(matrix(ncol = lf, nrow = maxYear))	# d ata.frame(numeric(1000))		# average population size
quant <- list()						# quantiles of the population size (3D-structure!!!, each element is a data frame)
K <- data.frame(Year=NA, N=NA)				# carrying cappacity of each scenario
Tm <- rep(NA,lf)						# intrinsic mean time to extinction
TmData <- data.frame(years=1:maxYear)				# years and the ln(1-P0(t)) values of every scenario (positive values! to calculate Tm negative values are needed)
P0t <- NA							# probability of exticntion within the next t years (50,100,200,500,1000)
Ne <- NA							# expected population size in t years
NeVar <- list()						# list with variance, D and CV of the Ne values
EMP <- NA 							# data.frame(EMP50=NA, EMP100=NA,EMP200=NA,EMP500=NA,EMP1000=NA)
rregres <- data.frame(intercept=numeric(lf), slope=numeric(lf))	# regression parameters from the calculation of the growth rate
r <- data.frame(r=numeric())					# growth rate
fitCoef<-data.frame(Coef1=NA, Coef2=NA,file=files)		# coefficients for all sceanrios from the ln(1-P0(t)) regression from the calculation of Tm
fitParam <- data.frame(fitStart=rep(NA, length(files)),fitMax=rep(NA, length(files)),fitLength=rep(NA, length(files)))		# saves the values concerning the parameter fitting to calculate Tm
Ny <- as.data.frame(matrix(nrow=maxYear, ncol=length(files)))	# 


## START: Loop over all scenarios
##----------------------------------------------------------------------------------------------------------------
for (y in 1:lf){											# loop over scenario files
  results$Scenario[y] <- files[y]
  print(y)
  d <- read.csv2(files[y], header=TRUE, sep="	", colClasses=c(NA,NA,NA,NA,NA,"NULL","NULL","NULL","NULL","NULL","NULL"))
  d <- d[d$Year!=maxYear, ]								# remove all years that should not exist; e.g. if a mximum time span of 100 years are modelled and the first year's inbdex is 0, than max should be 99, not 100

  ##calculate all years of extinctions (ayoe) of the single simulation runs (NA if no extinction occured)
  ayoe[,y] <- as.vector(by(d[,2],d[,1], max))								# calculates all years of extinction
  ayoe[,y][ayoe[,y] == maxYear-1] <- NA									# set populations that did not go extinct in "maxYear" years to NA
  MeanPopSize[1:(max(d[,2])+1),y] <- aggregate(d$NInds, by = list(d$Year), FUN = sum, na.rm = TRUE)[2]	# calculate the sum of each years population size
  MeanPopSize[,y] <- MeanPopSize[,y]/(maxRep)								# calculate the mean of each years population size by dividing it through the number of scenario runs (1000)
      
##-------------------------------------------------------------------------------------------------------------------------------------------------------------------     
## Ne - expected population size in t years
  # average of all scenarios population sizes after t years
  results[y, paste("Ne_", evaluation.years + 1, sep="") ] <- MeanPopSize[c(evaluation.years+1),y]				# extract the mean/expected population for the specified evaluation points in time; column names are created from the speciefied time points too

##---------------------------------------------------------------------------------------------------------------------------------------------------------------------
## Ny - the new measure: sum of the probability of the population size weighted by the year (basically just all probabilities first get divided by the number of repetitions (1000) and then summed up)
#   print("Caluclate Ny")
  d2 <- data.frame(Year=d$Year+1, 								# create subset of d in which all years are +1 to avoid year=0 (which is specifix to RangeShifter) and
		  Ny=d$NInds*(d$Year+1)/maxRep)							# also calculates the product of the year and NInds divided by the number of repetitions
  Ny_function <- function(yr){as.numeric( sum(subset(d2$Ny, d2$Year <= yr)) )}			# define function which sums up all the subsets (time intervals)
  Ny[1:maxYear,y] <- unlist(lapply(1:maxYear, FUN=Ny_function))					# apply function to all subsets/years
  Ny[max(d2$Year):maxYear,y] <- Ny[max(d2$Year),y]
  rm(d2)
  results[y,paste("Ny_", evaluation.years + 1, sep="")] <- Ny[(evaluation.years+1),y]
  
##-------------------------------------------------------------------------------------------------------------------------------------------------------------------     
## (Tm) The intrinsic mean time to extinction as reported by Grimm & Wissel (2004)
  # First calculate the probability of extinction for every year
  P0 <- data.frame(No_of_ext=rep(NA,maxYear), relative=rep(NA,maxYear), ln=rep(NA,maxYear), Year=rep(NA,maxYear))	# creates empty data frame (and overwrites the old)
  P0_function <- function(year){ length(subset(ayoe[,y], ayoe[,y]<=year)) }						# define function to calculate number of repetitions where the population goes extinct until the year i 
  P0[,1] <- unlist(lapply(c(0:(maxYear-1)), P0_function))
  P0[,2] <-P0[,1]/maxYear												# relative number of repetitions where the population goes extinct
  P0[,3] <-log(1 - P0[,2])												# ln(1-P0(t)), the negative value of this is used in the plot/regression
  if (any(is.nan(log(1 - P0[,2])))){break}
  P0[,4] <-0:(maxYear-1)												# years									 
  ## START: Loop to search for the best fitStart value and than start regression
  # for the linar regression to calculate Tm, one has to know when the influence of the initial conditions ("c" in Grimm and Wissel) are not important anymore
  # Thus, the following code decide how many years need to be skipped to avoid the influence of the initial conditions.

  P0[,3][P0[,3] == -Inf] <- NA				# sets -Inf values to NA
  TmData[,y+1] <- P0[,3]				# saves these values for the Tm-plot after the scenario-loop; first column contains years, this is why "+1"
  P0 <- na.omit(P0)					# remove rows with NA from the data frame
  l <- nrow(P0)						# length of input data
  fitParam[y,1] <- 1					# starting value for fitting (will change later), see code below
#   print("loops to find regression start and end points")
  if( max(P0$No_of_ext, na.rm=TRUE) > 10 & l > 10 ){ 	# only start this loop if at least 10 extinction events occurred in the scenario repetitions & not all individuals go extinct in 10 years
    ## First step over NAs and 0s in the beginning:
    fitParam[y,1] <- which( P0[,3] != 0 & !is.na(P0[,3]) )[1]			# step over NAs and zeros in the beginning to find the start value for the ln(P0) regression line (can change later on ion the code)
    slopeA <- coef( lm(-P0[fitParam[y,1]:l,3] ~ P0[fitParam[y,1]:l,4]) )[2]		# slope of the linear regression using all values but the first NAs and 0s
      
    ## Step over repeating values in the beginning, if the (over all) slope is not very low and this would be ok. This avoids a too low starting value, caused by to few extinctions
    if( slopeA > 0.0025 ){								# if the slope is not too shallow...
      repeat{
		    if( fitParam[y,1] >= maxRep ){					# if the start year would also be the last year: stop, Tm can not be calculated
          fitParam[y,1] <- NA
          Tm[y] <- NA
          break
          }
        if( is.na(P0[fitParam[y,1],3]) ){
          fitParam[y,1] <- NA; 
# 			  print("Probably too few scenario repetitions to calculate Tm"); 
          break
        } else {
			    ifelse(
          P0[fitParam[y,1],3] == P0[fitParam[y,1] + 1,3] | P0[fitParam[y,1] + 1, 3] == P0[fitParam[y,1] + 2, 3],	# compares three successive values. if they are equal: step two years forward
          fitParam[y,1] <- fitParam[y,1] + 2,
          break
          )
          }
        }
      }
	if( !is.na(fitParam[y,1]) & !(fitParam[y,1] >= maxRep) ){			# only start further calculation of Tm if starting values for the regression are available and not NA
	    ## Then: If the slope of the shifting regression line is not changing anymore (< X % difference, see code for threshold), choose start point for final regression
	    i=0										# just an index in the repeat-loop
	    slope <- NA									# data.frame(X=NA)
	    window <- 10								# windows size for the shifting calculations of the regression coefficients
	    stpwdh <- 3									# step from from window to the next
											# e.g.:window of step 1= 11:20 ; window of step 2 = 14:23 
	    repeat{
		    i <- i+1
		    slope[i] <- coef(lm(-(P0[fitParam[y,1]:(fitParam[y,1]+window),3]) ~ P0[fitParam[y,1]:(fitParam[y,1] + window),4]))[2]
											# saves the coefficients (angle/slope) from the regression of one interval
		    P0[fitParam[y,1],5] <- slope[i]					# saves the start value of the regression data input values in the P0 data frame
		    if ( i>1 )
			{ 
			  #if (0.1*slope[i-1] >= abs(slope[i-1]-slope[i])) {break}	# stop if the slope of two following linear regression lines differ less than 5%
			  if (slopeA /slope[i] < 2){break}				# stop if the slope the window regression line is at least half of slopeA
			}
		    fitParam[y,1] <- fitParam[y,1] + stpwdh				# try next step 
		    
		    if ( fitParam[y,1] > l - stpwdh ){					# fail save! no value found =(
		      fitParam[y,1:3] <- c(NA,NA,NA)					# write NA in the fitParam data frame line
		      break								
		      }						
		  }
	    if( all(is.na( fitParam[y,1:3] )) ){ Tm[y] <- NA }				# if no end point was found set Tm to NA
	    fitParam[y,2] <- l
	    fitParam[y,3] <- fitParam[y,2] - fitParam[y,1]
	    ## Choose end point in data for final regression
	    if( !is.na(fitParam[y,1]) & fitParam[y,3] >= min.Tm.years ){
	      if( coef( lm( -P0[fitParam[y,1]:l,3] ~ P0[fitParam[y,1]:l,4] ) )[2] > 0.0025 ){		# this avoids a too low starting value, caused by to few extinctions
													# --> if most scenarios had surviving populations, a shallow angle is ok
		      ## Exclude repeating values in the end (effekt of a too small sample size)
		      fitParam[y,2] <- fitParam[y,1]+5
		      if( fitParam[y,2] <= l ) {					# only if there are at least 5 years for the Tm regression:
            repeat{
                  if ( P0[fitParam[y,2],3] == P0[(fitParam[y,2] - 5),3] ){	# if P0 is was not changing for 5 years & every repetition lead to extinction
                  fitParam[y,2] = fitParam[y,2] - 5			# and reset the end value for the regression -5
                  break 						# then break loop
                }
                  if (fitParam[y,2] >= l) { break }				# also stop loop at the end of the data in case of no repating values in the end
                  fitParam[y,2]  <- fitParam[y,2] + 1
                  }
          } else { Tm[y] <- NA }						# less than 5 years for Tm regression, thus better set Tm to NA
        }
	      fitParam[y,3] <- fitParam[y,2] - fitParam[y,1]
# 	      print("start linear regression to get TM")
	      ## FINALLY: linear regression to get TM
		  fit <- lm(-P0[fitParam[y,1]:fitParam[y,2],3] ~ P0[fitParam[y,1]:fitParam[y,2],4])		# here the negative value of P0[,3] is uses as it should be!
		  fitCoef[y,1:2] <- fit$coefficients[1:2]							# saves fitting coefficients for latter use (plotting)
		  Tm[y] <- ifelse(fit$coefficients[2] > 0 , 1/fit$coefficients[2] ,NA)				# "1/fit$coefficients[2]" is Tm: the inverse of the slope
	    }
	  }	# end of condition:  starting values for the regression are available and not NA
    }	# end of condition: at least 10 extinction events
  results$Tm[y] <- Tm[y]

##-------------------------------------------------------------------------------------------------------------------------------------------------------------------     
## P0(t) Probability of extinction within the next t years
      # (number of extinctions  until year t) / (number of repetitions)
      for(i in 1:length(evaluation.years) ){
	P0t[i] <- length(subset(ayoe[,y], ayoe[,y] <= evaluation.years[i] ))/length(ayoe[,y])
	}
  results[y, paste("P0_", evaluation.years + 1, sep="")] <- P0t

##-------------------------------------------------------------------------------------------------------------------------------------------------------------------     
## (EMP) Expected minimum population size after X years - mean of minimum values of each simulation
      #"Record the smallest population size obtained in each simulation iteration." --> McCarthy and Thompson (2001)
#       print("Calculate EMP")
      EMPsubset <- data.frame(matrix(NA, ncol=length(evaluation.years)))
      colnames(EMPsubset) <- paste("EMP", evaluation.years+1, sep="_") 
      # using the "aggregate" function makes this much faster than by using a for-loop !!!
      for(i in 1:length(evaluation.years) ){
	EMP[i] <- mean((aggregate(d[ ,5][d[,2] <= evaluation.years[i]], by = list(d[ ,1][d[,2] <= evaluation.years[i]]), FUN = min, na.rm = TRUE)[,2]))		# minimum in 50 years
	}
      results[y, paste("EMP_", evaluation.years + 1, sep="")] <- EMP
      
##-------------------------------------------------------------------------------------------------------------------------------------------------------------------
## Risk of decline (RoD)
      # using the capacity (K) from RangeShifter is not realistic. Almost all populations decrease drastically in the beginning. K is an emerging property
      # The "real" K was estimated by using the population size, after which the slope of gliding mean (window size = 10) of the average population size was below a threshold of -2
#       print("Calculate risks of decline")
      if (y == 1) {K <- d[,5][d[,2]==0][1]}						# defines the capacity of the baseline scenario to K      
      RoD <- data.frame(matrix(ncol=length(evaluation.years)+1, nrow=length(Nthreshold)))
	colnames(RoD) <- c("critVal", paste("P", (evaluation.years+1), sep="") )
	RoD$critVal[1:3] <- Nthreshold
      # K <- d[,5][d[,2]==0][1]								# defines the capacity of each scenario to K
      i1 <- 1										# reset column index (skip first column, where the critical values are saved)
      i2<-0										# reset row index
      for ( i in evaluation.years )
	{
	  i1 <- i1 +1									# starts in column 2, since i1 has been defined to 1 before
	  i2 <- 0
	  for (j in Nthreshold)							# using 10, 5 and 1% as the critical value for the quasi extinction
	    {
	      i2 <- i2+1
	      RoD[i2,i1] <- 1-(length(subset(d[,5], d[,2]==i & d[,5]>j*K))/maxRep)
	    }
	}
  RoD2 <- t(RoD[,2:5])
  results[ y , apply(expand.grid(evaluation.years+1, Nthreshold),1, function(x){paste("RoD_y",x[1],"_N",x[2], sep="")} ) ] <- c(RoD2[,1], RoD2[,2], RoD2[,3])

    ## RoD for all(!) years:
    #(it is pretty slow but I didn't had the time to code it propperly and avoid the for-loops
#     allMapRoD <- data.frame (critVal=c(10,5,1), P50=numeric(3), P100=numeric(3), P200=numeric(3), P500=numeric(3), P1000=numeric(3))
#       allScenarioRoD <- data.frame(year=1:maxYear, N1=NA, N5=NA, N10=NA)
      allScenarioRoD <- data.frame(matrix(ncol=length(Nthreshold)+1, nrow=maxYear))
	colnames(allScenarioRoD) <- c("year", paste("K", Nthreshold, sep="") )
	allScenarioRoD$year <- 1:maxYear
      #K <- d[,5][d[,2]==0][1]								# defines the capacity of each scenario to K
      for (N in 1:length(Nthreshold))
	{
	  temp_RoD <- aggregate(x=d$NInds, by=list(d$Year), FUN=function(x){1-length(subset(x,x>Nthreshold[N]*K))/maxRep})[,2]
	  allScenarioRoD[1:length(temp_RoD),N+1] <- temp_RoD
	  rm(temp_RoD)
	} 

##-------------------------------------------------------------------------------------------------------------------------------------------------------------------
## Quasi-extinction risk
    #Ginzburg et al. (1982)
    PQE <- data.frame(matrix(ncol=length(evaluation.years)+1, nrow=length(Nthreshold)))	# empty data frame
      colnames(PQE) <- c("critVal", paste("P", (evaluation.years+1), sep="") )
      PQE$critVal[1:3] <- Nthreshold
    i1 <- 1										# reset column index (skip first column, where the critical values are saved)
    i2<-0										# reset row index
    for ( i in evaluation.years){							# loop over the years
	i1 <- i1 +1									# starts in column 2, since i1 has been defined to 1 before
	i2 <- 0
	for (j in Nthreshold){							# using 5, 10 and 15 % as the critical value for the quasi extinction
	    i2 <- i2+1
	    #QEcurve[i] <-  length(subset(d[,5],d[,2] < i & d[,5]>0))/1000		
	    Nmin <- aggregate(d[ ,5][d[,2] < i], by = list(d[ ,1][d[,2] < i]), FUN = min, na.rm = TRUE)[,2]		# extracts the minimum population size within the first i years
	    PQE[i2,i1] <- length(subset(Nmin,Nmin <= K * j ))/maxRep			# number of repetitions which crossed the critical value / number of repetitions
	  }
      }
  PQE2 <-  t(PQE[,2:5])
  results[ y , apply(expand.grid(evaluation.years+1, Nthreshold),1, function(x){paste("PQE_y",x[1],"_N",x[2], sep="")} ) ] <- c(PQE2[,1], PQE2[,2], PQE2[,3])
  rm(RoD2, PQE2)  
      
##-------------------------------------------------------------------------------------------------------------------------------------------------------------------
## Growth rate (lambda)
    #Growth rate from the end of "initial condition phase" to 1000 or the year where all scenarios populations went extinct
#     print("Calculate growth rate")
    lastN <- length(subset(MeanPopSize[,y],MeanPopSize[,y] >=0 ))		# year where all scenarios populations went extinct
#     firstN <- round(lastN/2) # problem when using this cut-off:
    # strongly right skew extinction time distribution results in lower r values
    # for population with a higher N and lower extinction risk.
    # Results in a negative correlation between r and P0
    firstN <- 1
#     ifelse(is.na(fitParam[y,1]), 						# if there were to few data to calculate the year where the inital conditions are not important any more:
# 		  firstN <- round(lastN/2), 					# use half of lastN as first year to take data from,
# 		  firstN <- fitParam[y,1])					# else use first year equal to the year where the initial conditions are irrelevant (calculated for Tm calculation)
#     rregres[y,1:2] <- coef(lm(MeanPopSize[c(round(lastN/2):lastN),y] ~ c(round(lastN/2):lastN)))	# old version
    # New version, takes first data value from the calculated end of the 
    # initial conditions (calculated for Tm)
    rregres[y,1:2] <- coef(lm(MeanPopSize[c(firstN:lastN),y] ~ c(firstN:lastN)))
    # fitParam[y,1]
    r[y,1] <- rregres[y,2]							# growth rate!
    results$r[y] <- r[y,1]
    results[1,]
#     plot(MeanPopSize[,1], ylim=c(0,300))					# plot with estimated growth rate estimation after skipping the burn in time
#       abline(lm(MeanPopSize[c(firstN:lastN),y] ~ c(firstN:lastN)))    
    
##-------------------------------------------------------------------------------------------------------------------------------------------------------------------     
## The extrapolated time to extincton (rN) - the intercept with the x-axis of the plot resulting from lambda (r) and the mean population size
      ifelse(!any(is.na(rregres[y,])),
	      Tr <- -rregres[y,1]/rregres[y,2],		# intercept with the x-axis
	      Tr <- NA
	    )
      if( !is.na(Tr) && Tr<0 ){Tr <- Inf}				# in case of an increasing population size there is so Tr value, hence set it to Inf
      results$Tr[y] <- Tr
  ##-------------------------------------------------------------------------------------------------------------------------------------------------------------------    
  } # end loop over scenarios
  
## Save results
save.image(
  paste0("/path/to/files/"
  ,"Viability_calculations_Luca's_data_"
  ,format(Sys.time(), "%d.%m.%Y"),".RData", sep="" )
  )
