# Supplementary material for: A comparison of population viability measures
Source: Ecol Evol. 2023 Jan 24;13(1):e9752. doi: 10.1002/ece3.9752 (PMC9873871; doi:10.1002/ece3.9752)
Supplement: Supplementary file 3 — Appendix S3 [file ECE3-13-e9752-s003.zip › 02_PVA_measure_evaluation.R]

##------------------------------------------------------------------------------
## Evaluation of the viability measures for Luca's species/scenarios
##------------------------------------------------------------------------------

## Libraries
##------------------------------------------------------------------------------
library(ggplot2)
library(viridis)
library(nls2)

###### Settings and Data
##------------------------------------------------------------------------------
# Subset of the viability measures for the analyses
s1 <- c("Ne_100", "EMP_100", "P0_100", "RoD_y100_N0.05",
  "PQE_y100_N0.05", "Tr", "Tm", "r")
col.labels <- c(expression(N[E]*(100)), expression(N[min]*(100)), 
  expression(P[0]*(100)), expression(P[0.05]*(100)), 
  expression(P[Q0.05]*(100)), expression(T[lambda]), expression(T[m]),
  expression(lambda))
names(col.labels) <- s1 
col1 <- "steelblue"

## Load labels
load("path/to/file/Lucas_species_PVA_measures_01.03.2021.Rdata")
results$Tr[results$Tr > 100000] <- Inf # asymptote towards infity

output.folder <- "/path/to/files/"

#### 01) Basic overview with histograms
##------------------------------------------------------------------------------
#ratio of scenarios which did not lead to 100% extinction after 100 years
P0_100_survied <- sum(results$P0_100 != 1) / nrow(results)
png(paste0(output.folder, "Mammals_overview_histograms.png"), unit="cm", 
  res=300,  width=14, height=10)
par(mfrow=c(2,4), mar=c(4.1,3.9,1,0.5))
## NE
hist(results$Ne_100, main="a", xlim=c(0,75000), breaks=40
  ,xlab=expression('N'[E]*(100)), col=col1)
Ne_ok <- 100 - round(sum(is.na(results$Ne_100) | results$Ne_100 == 0) / 
  nrow(results)  * 100, 2)
text(40000,3000, paste0(Ne_ok,"%"))
##EMP 100
par(mar=c(4.1,1.5,1,0.5))
hist(results$EMP_100, main="b", xlab=expression("N"[min]*(100)), col=col1)
EMP_ok <- 100 - round(sum(is.na(results$EMP_100) | results$EMP_100 == 0) / 
  nrow(results) * 100, 2)
text(20000,6800, paste0(EMP_ok,"%"))
## P0_100
hist(results$P0_100, xlab=expression("P"[0]*(100)), main="c", col=col1)
P0_ok <- round(sum(results$P0_100 < 1 & results$P0_100 > 0) /
  nrow(results) * 100, 2)
text(0.5, 4800, paste0(P0_ok,"%"))
## RoD
colnames(results)
hist(results$RoD_y100_N0.05, main="d", xlab=expression(P[0.05]*(100)), 
  col=col1)
RoD_ok <- round(sum(results$RoD_y100_N0.05 < 1 & results$RoD_y100_N0.05 > 0) /
  nrow(results) * 100, 2)
text(0.5, 4800, paste0(RoD_ok,"%"))
## PQE_100
par(mar=c(4.1,3.9,1,0.5))
hist(results$PQE_y100_N0.05, main="e", xlab=expression(PQE[0.05]*(100)), 
  col=col1)
PQE_ok <- round(sum(results$PQE_y100_N0.05 < 1 & results$PQE_y100_N0.05 > 0) /
  nrow(results) * 100, 2)
text(0.5, 4800, paste0(PQE_ok,"%"))
## Tr
par(mar=c(4.1,1.5,1,0.5))
hist(log(results$Tr), main="f", xlab=expression("log(T"[lambda]*")")
  ,col=col1)
Tr_ok <- round(sum(is.finite(results$Tr)) /
  nrow(results) * 100, 2)
text(7, 1700, paste0(Tr_ok,"%"))
## Tm
hist(log(results$Tm), xlab=expression("log(T"[m]*")"), main="g", col=col1)
Tm_ok <- round(sum(is.finite(results$Tm)) /
  nrow(results) * 100, 2)
text(4.5, 350, paste0(Tm_ok,"%"))
## Lambda / r
hist(results$r, main="h",  breaks=22,
  xlab=expression(lambda),   col=col1)
r_ok <- round(sum(!is.na(results$r)) /
  nrow(results) * 100, 2)
text(-4000, 4500, paste0(r_ok,"%"))
  
dev.off()


###### 02) Relationships between viability measures
##------------------------------------------------------------------------------
#### 02.1) Pairplot (for appendix)
png(paste0(output.folder, "Pairplot.png"), unit="cm", 
  res=300,  width=15, height=14)
pairs(results[,s1] , pch=20, cex=0.3,
  labels=col.labels)
dev.off()

#### 02.2 Relationships of selected measures
para <- c(-20,-1.1,-0.1,0.1,1.1, 20)
x <- 1:10000
png(paste0(output.folder, "Relationships_01.png"), unit="cm", 
  res=300,  width=14, height=20)
par(ps = 10, cex = 1, cex.main = 1) 
par(mfrow=c(4,3), mar=c(4.1,4.1,2.1,1.1))
#a-----------------------------------------------------------------------------
plot(P0_100 ~ Ne_100, data=results, pch=20, cex=0.3, xlim=c(0,150),
  ylab=col.labels[3], xlab=col.labels[1], col=col1, main="a")
# Logistic function with intercept an 1 (because asymptote is 2 and symmetric)
m1 <- nls2(P0_100 ~ 2 / (1 + a^(Ne_100)), data=results, start=list(a=2))
lines(2 / (1 + coefficients(m1)^(x)) ~  x)  
#b-----------------------------------------------------------------------------
plot(P0_100 ~ EMP_100, data=results, cex=0.5, pch=20, xlim=c(0,300),
  xlab=col.labels[2],  ylab=col.labels[3], col=col1, main="b")
# Logistic function with intercept an 1 (because asymptote is 2 and symmetric)
m2 <- nls2(P0_100 ~ 2 / (1 + a^(EMP_100)), data=results, start=list(a=2))
lines(2 / (1 + coefficients(m2)^(x)) ~  x)
#c----------------------------------------------------------------------------- 
plot(EMP_100 ~ Ne_100, data=results, cex=0.5, pch=20,
  xlab=col.labels[1],  ylab=col.labels[2], col=col1, main="c")
abline(0,1)
#d-----------------------------------------------------------------------------
plot(P0_100 ~ Tr, data=results, cex=0.5, pch=20, log="x"
  ,xlab=expression(T[lambda]), ylab=col.labels[3], col=col1, main="d")  
# Logistic function model
m3 <- nls2(P0_100 ~ 1 / (1 + exp(a*(Tr + b))), data=results
  ,start=list(a=para, b=para))
lines(1 / (1 + exp(coefficients(m3)[1]*(x + coefficients(m3)[2]))) ~  x)
#e-----------------------------------------------------------------------------
plot(P0_100 ~ Tm, data=results, cex=0.5, pch=20, log="x"
  ,xlab=expression(T[m]) ,ylab=col.labels[3], col=col1, main="e")  
# generalised logistoc function (asymmetric)
m4 <- nls2(P0_100 ~ 1 / (1 + exp(a*(Tm + b)))^c, data=results
  ,start=list(a=para, b=para, c=para))
lines(1 / (1 + exp(coefficients(m4)[1] * 
  (x + coefficients(m4)[2])))^coefficients(m4)[3] ~  x)
#f-----------------------------------------------------------------------------
plot(Tm ~ Tr, data=results, cex=0.5, pch=20, log="x", xlim=c(10,1000)
  ,xlab=col.labels[6] ,ylab=col.labels[7], col=col1, main="f")
k <- results$Tr < 65
m5 <- lm(Tm ~ log(Tr), data=results[k, ])
x2 <- 0:65
lines(coefficients(m5)[1] + coefficients(m5)[2] * log(x2) ~ x2)

#g-----------------------------------------------------------------------------
plot(Tr ~ Ne_100, data=results, cex=0.5, pch=20, log="xy" 
  ,ylim=c(50,100000), xlim=c(1,30000)
  ,xlab=col.labels[1] ,ylab=col.labels[6], col=col1, main="g")

#h-----------------------------------------------------------------------------
plot(Tm ~ Ne_100, data=results, cex=0.5, pch=20#, log="xy"
  ,ylim=c(5,500), xlim=c(0.01,60)
  ,xlab=col.labels[1] ,ylab=col.labels[7], col=col1, main="h")
m6 <- lm(Tm ~ Ne_100, data=results)
abline(m6)  
summary(m6)
coefficients(m6)

#i------------------------------------------------------------------------------
plot(r ~ Ne_100, data=results, cex=0.5, pch=20#, log="x"
  ,ylim=c(-200,600)
  ,xlab=col.labels[1] ,ylab=col.labels[8], col=col1, main="i")
#j-----------------------------------------------------------------------------
plot(P0_100 ~ r, data=results, cex=0.5, pch=20, xlim=c(-200,200)
  ,xlab=col.labels[8] ,ylab=col.labels[3], col=col1, main="j")
#k-----------------------------------------------------------------------------
plot(r ~ Tr, data=results, cex=0.5, pch=20
  ,xlim=c(0,1000), ylim=c(-1000,0)
  ,xlab=col.labels[6] ,ylab=col.labels[8], col=col1, main="k")
m7 <- nls2(r ~ 1 / (a*Tr), data=results
  ,start=list(a=para))
x <- seq(0,1000, length.out=100000)
lines(1 / (coefficients(m7)*x) ~ x) 
#l-----------------------------------------------------------------------------
plot(r ~ Tm, data=results, cex=0.5, pch=20, ylim=c(-500,0)
  ,xlab=col.labels[7] ,ylab=col.labels[8], col=col1, main="l")
m8 <- nls2(r ~ 1 / (a*Tm), data=results
  ,start=list(a=para))
lines(1 / (coefficients(m8)*x) ~ x)
#  
dev.off()

#### 03) Relationships of scenario rankings - Panel 2
##------------------------------------------------------------------------------

#### 3.1 Computing ranks
ranking <- results[ ,c("Scenario",s1)]
# for better plots: set 0 and 1 of probabilistic measures to NA
ranking[ ,c(4:6)][ranking[ ,c(4:6)]==0] <- NA
ranking[ ,c(4:6)][ranking[ ,c(4:6)]==1] <- NA
ranking[ ,c(4:6)][ranking[ ,c(4:6)]==1] <- NA
ranking$Tr[!is.finite(ranking$Tr)] <- NA

low_best_i <- c(4:6)
high_best_i <- c(2,3,7:9)
# compute ranks for each measure
for(i in 2:ncol(ranking)){
  if(i %in% low_best_i){
    ranking[ ,i] <- rank(ranking[ ,i], ties.method='min', na.last="keep") }
  if(i %in% high_best_i){
    ranking[ ,i] <- rank(-ranking[ ,i], ties.method='min', na.last="keep") }
  }

#### 3.2 Simple pair plot of scenario rankings
png(paste0(output.folder, "Pairplot_ranking.png"), unit="cm", 
  res=300,  width=15, height=14)
  plot(ranking[ ,-1], pch=20, cex=0.2, labels=col.labels)
dev.off()

#### 3.3 Relationships between rankings of selected measures
png(paste0(output.folder, "Ranking_Relationships_01.png"), unit="cm", 
  res=300,  width=14, height=20)
par(ps = 10, cex = 1, cex.main = 1) 
par(mfrow=c(4,3), mar=c(4.1,4.1,2.1,1.1))
#a
temp <- ranking[ ,c("P0_100", "Ne_100")]
temp <- temp[complete.cases(temp), ]
percent <- round(nrow(temp) / nrow(results) * 100, 1)
tau <- round(cor(temp$P0_100, temp$Ne_100, method='kendal'), 2)
plot(P0_100 ~ Ne_100, data=temp, pch=20, cex=0.3,# xlim=c(0,3001),
  ylab=col.labels[3], xlab=col.labels[1], col=col1
  ,main="a" )
legend("topleft", title=paste0(percent, "%"), legend="", bty="n")
legend("bottomright", title=paste0("τ=", tau), legend="", bty="n")
#b
temp <- ranking[ ,c("P0_100", "EMP_100")]
temp <- temp[complete.cases(temp), ]
percent <- round(nrow(temp) / nrow(results) * 100, 1)
tau <- round(cor(temp$P0_100, temp$EMP_100, method='kendal'), 2)
plot(P0_100 ~ EMP_100, data=temp, cex=0.5, pch=20,# xlim=c(0,300),
  xlab=col.labels[2],  ylab=col.labels[3], col=col1, main="b")
legend("topleft", title=paste0(percent, "%"), legend="", bty="n")
legend("bottomright", title=paste0("τ=", tau), legend="", bty="n")
#c
percent <- round( sum(complete.cases(ranking[ ,c("EMP_100","Ne_100")])) /
  nrow(results) * 100, 1)
tau <- round( cor(ranking$Ne_100, ranking$EMP_100, method='kendal'
  ,use="pairwise.complete.obs"), 2)
plot(EMP_100 ~ Ne_100, data=ranking, cex=0.5, pch=20,
  xlab=col.labels[1],  ylab=col.labels[2], col=col1, main="c")
legend("topleft", title=paste0(percent, "%"), legend="", bty="n")
legend("bottomright", title=paste0("τ=", tau), legend="", bty="n")
#d
temp <- ranking[ ,c("P0_100", "Tr")]
temp <- temp[complete.cases(temp), ]
percent <- round(nrow(temp) / nrow(results) * 100, 1)
tau <- round(cor(temp$P0_100, temp$Tr, method='kendal'), 2)
plot(P0_100 ~ Tr, data=temp, cex=0.5, pch=20# log="x"
  ,xlab=expression(T[lambda]), ylab=col.labels[3], col=col1, main="d") 
legend("topleft", title=paste0(percent, "%"), legend="", bty="n")
legend("bottomright", title=paste0("τ=", tau), legend="", bty="n")
#e
temp <- ranking[ ,c("P0_100", "Tm")]
temp <- temp[complete.cases(temp), ]
percent <- round(nrow(temp) / nrow(results) * 100, 1)
tau <- round(cor(temp$P0_100, temp$Tm, method='kendal'), 2)
plot(P0_100 ~ Tm, data=temp, cex=0.5, pch=20# log="x"
  ,xlab=expression(T[m]) ,ylab=col.labels[3], col=col1, main="e")  
legend("topleft", title=paste0(percent, "%"), legend="", bty="n")
legend("bottomright", title=paste0("τ=", tau), legend="", bty="n")
#f
temp <- ranking[ ,c("Tm", "Tr")]
temp <- temp[complete.cases(temp), ]
percent <- round(nrow(temp) / nrow(results) * 100, 1)
tau <- round(cor(temp$Tm, temp$Tr, method='kendal'), 2)
plot(Tm ~ Tr, data=temp, cex=0.5, pch=20# log="x", xlim=c(10,1000)
  ,xlab=col.labels[6] ,ylab=col.labels[7], col=col1, main="f")  
legend("topleft", title=paste0(percent, "%"), legend="", bty="n")
legend("bottomright", title=paste0("τ=", tau), legend="", bty="n")
#g
temp <- ranking[ ,c("Tr", "Ne_100")]
temp <- temp[complete.cases(temp), ]
percent <- round(nrow(temp) / nrow(results) * 100, 1)
tau <- round(cor(temp$Tr, temp$Ne_100, method='kendal'), 2)
plot(Tr ~ Ne_100, data=temp, cex=0.5, pch=20
  ,xlab=col.labels[1] ,ylab=col.labels[6], col=col1, main="g")
legend("topleft", title=paste0(percent, "%"), legend="", bty="n")
legend("bottomright", legend=paste0("τ=", tau), bty="n")
#h
temp <- ranking[ ,c("Tm", "Ne_100")]
temp <- temp[complete.cases(temp), ]
percent <- round(nrow(temp) / nrow(results) * 100, 1)
tau <- round(cor(temp$Tm, temp$Ne_100, method='kendal'), 2)
plot(Tm ~ Ne_100, data=temp, cex=0.5, pch=20
  ,xlab=col.labels[1] ,ylab=col.labels[7], col=col1, main="h")
legend("topleft", title=paste0(percent, "%"), legend="", bty="n")
legend("bottomright", legend=paste0("τ=", tau), bty="n")
#i
percent <- round( sum(complete.cases(ranking[ ,c("r","Ne_100")])) /
  nrow(results) * 100, 1)
tau <- round(cor(ranking$r, ranking$Ne_100, method='kendal'
  ,use="pairwise.complete.obs"), 2)
plot(r ~ Ne_100, data=ranking, cex=0.5, pch=20
  ,xlab=col.labels[1] ,ylab=col.labels[8], col=col1, main="i")
legend("topleft", title=paste0(percent, "%"), legend="", bty="n")
legend("bottomright", legend=paste0("τ=", tau), bty="n")
#j
percent <- round( sum(complete.cases(ranking[ ,c("r","P0_100")])) /
  nrow(results) * 100, 1)
tau <- round(cor(ranking$r, ranking$P0_100, method='kendal'
  ,use="pairwise.complete.obs"), 2)
plot(r ~ P0_100, data=ranking, cex=0.5, pch=20
  ,xlab=col.labels[3] ,ylab=col.labels[8], col=col1, main="j")
legend("topright", legend=paste0(percent, "%"), bty="n")
legend("bottomleft", legend=paste0("τ=", tau), bty="n")
#k
percent <- round( sum(complete.cases(ranking[ ,c("r","Tr")])) /
  nrow(results) * 100, 1)
tau <- round(cor(ranking$r, ranking$Tr, method='kendal'
  ,use="pairwise.complete.obs"), 2)
plot(r ~ Tr, data=ranking, cex=0.5, pch=20
  ,xlab=col.labels[6] ,ylab=col.labels[8], col=col1, main="k")
legend("bottomleft", legend=paste0(percent, "%"), bty="n")
legend("bottomright", legend=paste0("τ=", tau), bty="n")
#l
temp <- ranking[ ,c("r", "Tm")]
temp <- temp[complete.cases(temp), ]
percent <- round(nrow(temp) / nrow(results) * 100, 1)
tau <- round(cor(temp$r, temp$Tm, method='kendal'), 2)
plot(r ~ Tm, data=temp, cex=0.5, pch=20
  ,xlab=col.labels[7] ,ylab=col.labels[8], col=col1, main="l")
legend("top", legend=paste0(percent, "%"),  bty="n", bg="white")
legend("topright", legend=paste0("τ=", tau),  bty="n")
#   , bg="white", box.col="white")
dev.off()
rm(temp)
