# Supplementary material for: A comparison of population viability measures
Source: Ecol Evol. 2023 Jan 24;13(1):e9752. doi: 10.1002/ece3.9752 (PMC9873871; doi:10.1002/ece3.9752)
Supplement: Supplementary file 3 — Appendix S3 [file ECE3-13-e9752-s003.zip › 03_RangeShifter_parameters_affect_correlations_between_viability_measures.R]

##------------------------------------------------------------------------------
## Evaluating the effect of RangeShifter parameters on the relationships
## between different viability measures.
##------------------------------------------------------------------------------
rm(list=ls())	

## Libraries
##------------------------------------------------------------------------------
library(viridis)

## 1) Settings
##------------------------------------------------------------------------------
setwd("/path/to/files/")

# RangeSHifter parameter values
# Scenario 1:10
k2 <- c(20, 50, 75, 100, 125, 150, 175, 200, 250, 400)
# Scenario 11:20
meanDistI <- c(100, 125, 150, 175, 200, 225, 250, 275, 300, 400)
# one color for each Model parameter:load("Viability_calculations_2022_scenarios_map_effects_03.03.2022.RData")
v10 <- plasma(10)
v11 <- plasma(11)

## 2) Load data
##------------------------------------------------------------------------------
load("Viability_calculations_2022_scenarios_map_2_03.03.2022.RData")

## 3) Relationships between viability measures
##------------------------------------------------------------------------------

## 3.1) P0 vs Ne
all_P0[is.na(all_P0)] <- 1

png("RangeShifter_parameter_effect.png",width=15, height=7, res=300, unit="cm")
par(mfrow=c(1,3), mar=c(4.1,4.1,2.1,0.5))
## Parameter: K2
plot(FALSE, type="n", xlim=c(0,100), ylim=c(0,1)
    ,xlab=expression(N[E]), ylab=expression(P[0])
    ,main="a")
grid()
for(i in 1:10){
    lines(all_P0[ ,i] ~ MeanPopSize[ ,i], col=v10[i], lwd=2)
    }
legend("topright", lty=1, lwd=2, col=v10, legend=k2, title="K2", cex=0.8)

## Parameter: meanDistI
plot(FALSE, type="n", xlim=c(0,100), ylim=c(0,1)
    ,xlab=expression(N[E]), ylab=""
    ,main="b")
grid()
for(i in 11:20){
    lines(all_P0[ ,i] ~ MeanPopSize[ ,i], col=v10[i-10], lwd=2)
    }
legend("topright", lty=1, lwd=2, col=v10, legend=meanDistI, title="meanDistI", cex=0.8)
# dev.off()


## Effect of different landscape maps
p <- seq(0.05,0.15,0.01) # Map habitat
# par(mfrow=c(2,1))

## Parameter: Landscape map (p value)
# png("map_effect.png",width=12, height=10, res=300, unit="cm")
plot(FALSE, type="n", xlim=c(0,100), ylim=c(0,1)
    ,xlab=expression(N[E]), ylab=""
    ,main="c")
grid()
for(i in 1:10){
    lines(all_P0[ ,i] ~ MeanPopSize[ ,i], col=v11[i], lwd=2)
    }
legend("topright", lty=1, lwd=2, col=v11, legend=p, title="Map habitat", cex=0.75)
dev.off()

##------------------------------------------------------------------------------

## Plot maps
map_dir <- "/home/mario/NextCloud/PVA/RangeShifter_2022_effect_of_RS_parameters_on_viability_measure_correlations/New_scenarios_map_effect/Inputs/"
map_files <- list.files(map_dir)
map_files <- map_files[grep("Series0disc",map_files)]
png("map_gradient.png",width=15, height=15, res=300, unit="cm")
par(mfrow=c(3,4), mar=c(1,1,2,0))
for(m in 1:length(map_files)){
    map <- as.matrix(read.csv(paste0(map_dir,map_files[m]), skip=6, header=FALSE, sep="\t"))
    image(map, asp=1, col=viridis(2), main=paste0(letters[m], "\np = ", p[m]), axes=FALSE)
    }
plot(FALSE, type="n", axes=FALSE)
legend("center", legend=c("habitat", "non habitat"), col=viridis(2)[2:1], pch=20, cex=1.8)
dev.off()
